# Supplementary material for: Acidic Shift of Optimum pH of Bovine Serum Amine Oxidase upon Immobilization onto Nanostructured Ferric Tannates
Source: Int J Mol Sci. 2022 Oct 12;23(20):12172. doi: 10.3390/ijms232012172 (PMC9603626; doi:10.3390/ijms232012172)
Supplement: Supplementary file 1 [file ijms-23-12172-s001.zip]

Archive with 1 entries (1 files):
- ijms-1954275-supplementary.pdf
